# Supplementary material for: Integrative proteomics and m6A microarray analyses of the signatures induced by METTL3 reveals prognostically significant in gastric cancer by affecting cellular metabolism
Source: Front Oncol. 2022 Nov 16;12:996329. doi: 10.3389/fonc.2022.996329 (PMC9709115; doi:10.3389/fonc.2022.996329)
Supplement: Supplementary file 2 [file Table_1.xls]

## Sheet: Sheet 1
Ontology	ID	Description	GeneRatio	BgRatio	pvalue	p.adjust	qvalue	geneID	Count	zscore
BP	GO:0022900	electron transport chain	16/84	186/18670	1.73e-16	7.07e-14	6.58e-14	SDHC/COX2/COX7B/ND6/NDUFA2/NDUFA5/NDUFS7/UQCRH/NDUFA8/SDHB/CYBA/NDUFAB1/NDUFA3/CYTB/NDUFS4/COX6B1	16	-4
BP	GO:0022904	respiratory electron transport chain	15/84	117/18670	3.69e-18	5.87e-15	5.46e-15	SDHC/COX2/COX7B/ND6/NDUFA2/NDUFA5/NDUFS7/UQCRH/NDUFA8/SDHB/NDUFAB1/NDUFA3/CYTB/NDUFS4/COX6B1	15	-3.87298
CC	GO:0070469	respiratory chain	15/86	100/19717	2.06e-19	5.32e-17	4.33e-17	SDHC/COX2/COX7B/ND6/NDUFA2/NDUFA5/NDUFS7/UQCRH/NDUFA8/SDHB/NDUFAB1/NDUFA3/CYTB/NDUFS4/COX6B1	15	-3.87298
BP	GO:0042775	mitochondrial ATP synthesis coupled electron transport	14/84	97/18670	9.29e-18	5.87e-15	5.46e-15	SDHC/COX2/COX7B/ND6/NDUFA2/NDUFA5/NDUFS7/UQCRH/NDUFA8/NDUFAB1/NDUFA3/CYTB/NDUFS4/COX6B1	14	-3.74166
BP	GO:0042773	ATP synthesis coupled electron transport	14/84	98/18670	1.08e-17	5.87e-15	5.46e-15	SDHC/COX2/COX7B/ND6/NDUFA2/NDUFA5/NDUFS7/UQCRH/NDUFA8/NDUFAB1/NDUFA3/CYTB/NDUFS4/COX6B1	14	-3.74166
CC	GO:0098803	respiratory chain complex	14/86	85/19717	8.83e-19	1.14e-16	9.29e-17	SDHC/COX2/COX7B/NDUFA2/NDUFA5/NDUFS7/UQCRH/NDUFA8/SDHB/NDUFAB1/NDUFA3/CYTB/NDUFS4/COX6B1	14	-3.74166
CC	GO:0005746	mitochondrial respiratory chain	12/86	88/19717	3.36e-15	2.90e-13	2.36e-13	SDHC/COX7B/NDUFA2/NDUFA5/NDUFS7/UQCRH/NDUFA8/SDHB/NDUFAB1/NDUFA3/CYTB/NDUFS4	12	-3.4641
CC	GO:1990204	oxidoreductase complex	12/86	112/19717	6.64e-14	4.30e-12	3.50e-12	SDHC/NDUFA2/NDUFA5/NDUFS7/UQCRH/NDUFA8/SDHB/CYBA/NDUFAB1/NDUFA3/CYTB/NDUFS4	12	-3.4641
MF	GO:0016651	oxidoreductase activity, acting on NAD(P)H	10/84	107/17697	8.09e-11	5.56e-09	4.64e-09	ND6/NDUFA2/NDUFA5/NDUFS7/NDUFA8/NOS3/CYBA/NDUFAB1/NDUFA3/NDUFS4	10	-3.16228
MF	GO:0003954	NADH dehydrogenase activity	8/84	46/17697	4.13e-11	3.78e-09	3.16e-09	ND6/NDUFA2/NDUFA5/NDUFS7/NDUFA8/NDUFAB1/NDUFA3/NDUFS4	8	-2.82843
MF	GO:0008137	NADH dehydrogenase (ubiquinone) activity	8/84	46/17697	4.13e-11	3.78e-09	3.16e-09	ND6/NDUFA2/NDUFA5/NDUFS7/NDUFA8/NDUFAB1/NDUFA3/NDUFS4	8	-2.82843
MF	GO:0050136	NADH dehydrogenase (quinone) activity	8/84	46/17697	4.13e-11	3.78e-09	3.16e-09	ND6/NDUFA2/NDUFA5/NDUFS7/NDUFA8/NDUFAB1/NDUFA3/NDUFS4	8	-2.82843
